# Supplementary material for: Assessment of the Diagnostic Value of [68Ga]Ga-FAPI-04 and [18F]FDG PET in a PHMG-p-Induced Pulmonary Fibrosis Murine Model
Source: Diagnostics (Basel). 2025 Dec 19;16(1):10. doi: 10.3390/diagnostics16010010 (PMC12785816; doi:10.3390/diagnostics16010010)
Supplement: Supplementary file 1 [file diagnostics-16-00010-s001.zip]

Archive with 1 entries (1 files):
- diagnostics-4033912-supplementary.pdf
